# Supplementary material for: Collection of Controlled Nanosafety Data—The CoCoN-Database, a Tool to Assess Nanomaterial Hazard
Source: Nanomaterials (Basel). 2022 Jan 28;12(3):441. doi: 10.3390/nano12030441 (PMC8839907; doi:10.3390/nano12030441)
Supplement: Supplementary file 1 [file nanomaterials-12-00441-s001.zip]

Archive with 3 entries (3 files):
- Supplementary Material Reference List in vitro Studies final1.pdf
- Supplementary Material Reference List in vivo Studies final2.pdf
- Supplementary Material Table S1-2 final.pdf
